# Supplementary material for: Dengue and Other Arbovirus Infections among Schoolchildren, Haiti, 2021
Source: Emerg Infect Dis. 2025 Feb;31(2):336–40. doi: 10.3201/eid3102.240791 (PMC11845146; doi:10.3201/eid3102.240791)
Supplement: Appendix 2 — List of strains included in phylogenetic analyses of dengue and other arboviruses among schoolchildren, Haiti, 2021. [file 24-0791-Techapp-s2.xlsx]

## Sheet: Sheet1
Article DOI: https://doi.org/10.3201/eid3102.240791
Dengue and Other Arbovirus Infections among Schoolchildren, Haiti, 2021
EID cannot ensure accessibility for supplementary materials supplied by authors. Readers who have difficulty accessing supplementary content should contact the authors for assistance.
Appendix 2
Appendix 2 Table. List of strains included in phylogenetic analyses
CHIKV	ZIKV	DENV-2
CHIKV38_Haiti_12032021	ZIKV36_Haiti_01192023	DENV2-Haiti-71
CHIKV5_Haiti_04152021	ZIKV15_Haiti_01192023	DENV2_Haiti_1
EU372006.1	OK571913.1_HTI_2014	DENV2_Haiti_609
EU564334.1	OL450364_HTI_2015	DENV2_Haiti_611
EU564335.1	OL450365_HTI_2015	DENV2_Haiti_634
FR717336.1	OL450366_HTI_2015	DENV2_Haiti_635
FR717337.1	NC_035889_BRA_2015	DENV2_Haiti_7
GQ428210.1	KY558993_BRA_2016	DENV2_Haiti_8
GQ428211.1	KY558990_BRA_2016	AB122020.1
GQ428212.1	KX197192_BRA_2015	AB122021.1
GQ428213.1	KU527068_BRA_2015	AB122022.1
GQ428214.1	KR872956_BRA_2015	AB189122.1
GQ428215.1	KJ776791.2_PYF_2013	AB189123.1
GQ905863.1	KU312312.1_SUR_2015	AB189124.1
GU301779.1	KU321639.1_BRA_2015	AB479041.1
GU301780.1	KU497555.1_BRA_2015	AB479042.1
GU301781.1	KU501215.1_PRI_2015	AB543624.1
GU908223.1	KU501216.1_GTM_2015	AF022434.1
HE806461.1	KU501217.1_GTM_2015	AF022435.1
HM045784.1	KU509998.3_HTI_2014	AF022436.1
HM045785.1	KU647676.1_MTQ_2015	AF022437.1
HM045786.1	KU707826.1_BRA_2015	AF022438.1
HM045790.1	KU758877.1_GUF_2015	AF022439.1
HM045792.1	KU761564.1_CHN_2016	AF022440.1
HM045798.1	KU820897.5_COL_2015	AF022441.1
HM045803.1	KU853012.1_DOM_2016	AF038402.1
HM045807.1	KU853013.1_DOM_2016	AF038403.1
HM045811.1	KU870645.1_GTM_2016	AF100459.1
HM045813.1	KU922923.1_MEX_2016	AF100460.1
HM045815.1	KU922960.1_MEX_2016	AF100461.1
HM045816.1	KU926309.2_BRA_2016	AF100462.1
HM045818.1	KU926310.2_BRA_2016	AF100463.1
HM045819.1	KU937936.1_SUR_2016	AF100464.1
HM045820.1	KU955590.1_CHN_2016	AF100465.1
HM045821.1	KU991811.1_BRA_2016	AF100466.2
HM045822.1	KX056898.1_VEN_2016	AF100467.1
JF274082.1	KX087101.3_PRI_2015	AF100468.1
JQ861253.1	KX087102.2_COL_2015	AF100469.1
JQ861254.1	KX156774.2_PAN_2015	AF119661.1
JQ861255.1	KX156775.2_PAN_2015	AF169678.1
JQ861256.1	KX156776.2_PAN_2015	AF169679.1
JQ861257.1	KX197205.1_BRA_2015	AF169680.1
JQ861258.1	KX198135.2_PAN_2016	AF169681.1
JQ861259.1	KX247632.1_MEX_2015	AF169682.1
JQ861260.1	KX247646.1_COL_2016	AF169683.1
KC614648.1	KX262887.1_HND_2016	AF169684.1
KF151174.1	KX269878.1_HTI_2016	AF169685.1
KF151175.1	KX280026.1_BRA_2015	AF169686.1
KF318729.1	KX369547.1_PYF_2013	AF169687.1
KF872195.1	KX377337.1_PRI_2015	AF169688.1
KJ579184.1	KX421194.1_NIC_2016	AF204177.1
KJ579185.1	KX421195.1_NIC_2016	AF204178.1
KJ579186.1	KX446950.2_MEX_2016	AF208496.1
KJ579187.1	KX446951.2_MEX_2016	AF276619.1
KJ679577.1	KX447509.1_PYF_2013	AF359579.1
KJ679578.1	KX447510.1_PYF_2013	AF489932.1
KJ796844.1	KX447511.1_PYF_2014	AY037116.1
KJ796845.1	KX447512.1_PYF_2013	AY466449.1
KJ796846.1	KX447513.1_PYF_2013	AY702034.1
KJ796847.1	KX447514.1_PYF_2014	AY702035.1
KJ796848.1	KX447515.1_PYF_2013	AY702036.1
KJ796849.1	KX447516.1_PYF_2014	AY702037.1
KJ796850.1	KX447517.1_PYF_2014	AY702038.1
KJ796851.1	KX520666.1_BRA_2015	AY702039.1
KJ796852.1	KX548902.1_COL_2015	AY702040.1
KM923917.1	KX601168.1_PRI_2015	AY744147.1
KM923918.1	KX673530.1_GLP_2016	AY744148.1
KM923919.1	KX694534.2_HND_2015	AY744149.1
KM923920.1	KX702400.1_VEN_2016	AY744150.1
KP164567.1	KX766028.1_DOM_2016	AY776328.1
KP164568.1	KX766029.1_MEX_2016	AY858035.2
KP164569.1	KX811222.1_BRA_2015	AY858036.2
KP164570.1	KX827268.1_USA_2016	DQ070873.1
KP164571.1	KX830930.1_BRA_2016	DQ181797.1
KP164572.1	KX832731.1_USA_2016	DQ181798.1
KP851709.1	KX838904.2_USA_2016	DQ181799.1
KP851710.1	KX838905.2_USA_2016	DQ181800.1
KR046227.1	KX838906.2_USA_2016	DQ181801.1
KR046228.1	KX842449.2_USA_2016	DQ181802.1
KR046229.1	KX856011.1_MEX_2016	DQ181803.1
KR046230.1	KX879603.1_ECU_2016	DQ181804.1
KR046231.1	KX879604.1_ECU_2016	DQ181805.1
KR046232.1	KX893855.1_VEN_2016	DQ181806.1
KR046233.1	KX906952.1_HND_2016	DQ448231.2
KR046234.1	KX922703.1_USA_2016	DQ645540.1
KR264949.1	KX922704.1_USA_2016	DQ645541.1
KR264951.1	KX922705.1_USA_2016	DQ645542.1
KT192707.1	KX922706.1_USA_2016	DQ645543.1
KT336777.1	KX922707.1_USA_2016	DQ645544.1
KT336778.1	KX922708.1_USA_2016	DQ645545.1
KT336779.1	KY003153.1_ITA_2016	DQ645546.1
KT336780.1	KY003154.1_ITA_2016	DQ645547.1
KT336781.1	KY014295.2_USA_2016	DQ645548.1
KT336782.1	KY014296.2_BRA_2016	DQ645549.1
KX228391.1	KY014297.2_BRA_2016	DQ645550.1
KX262992.1	KY014298.1_USA_2016	DQ645551.1
KX262994.1	KY014299.2_USA_2016	DQ645552.1
KX262995.1	KY014300.2_DOM_2016	DQ645553.1
KX496989.1	KY014301.2_BRA_2016	DQ645554.1
KX619422.1	KY014302.3_DOM_2016	DQ645555.1
KX619423.1	KY014303.2_DOM_2016	DQ645556.1
KX619424.1	KY014304.2_DOM_2016	EF051521.1
KX619425.1	KY014305.2_DOM_2016	EF105378.1
KX619426.1	KY014306.2_HND_2016	EF105379.1
KX702401.1	KY014307.2_BRA_2016	EF105380.1
KX702402.1	KY014308.2_BRA_2016	EF105381.1
KY038946.1	KY014310.2_HND_2016	EF105382.1
KY038947.2	KY014312.2_HND_2016	EF105383.1
KY055011.1	KY014313.2_BRA_2016	EF105384.1
KY057363.1	KY014314.2_DOM_2016	EF105385.1
KY415978.1	KY014315.2_HND_2016	EF105386.1
KY415979.1	KY014316.2_USA_2016	EF105387.1
KY415980.1	KY014317.2_BRA_2016	EF105388.1
KY415981.1	KY014318.3_DOM_2016	EF105389.1
KY415982.1	KY014319.2_HND_2016	EF105390.1
KY415983.1	KY014320.2_BRA_2016	EF457904.1
KY415984.1	KY014321.2_DOM_2016	EU003591.1
KY415985.1	KY014322.2_USA_2016	EU056810.1
KY435455.1	KY014323.2_USA_2016	EU056811.1
KY435456.1	KY014324.2_USA_2016	EU056812.1
KY435457.1	KY014325.2_USA_2016	EU081177.1
KY435458.1	KY014326.1_USA_2016	EU081178.1
KY435459.1	KY014327.2_HND_2016	EU081179.1
KY435460.1	KY075932.1_MTQ_2016	EU081180.1
KY435461.1	KY075933.1_PRI_2016	EU179857.1
KY435462.1	KY075934.1_PRI_2016	EU179858.1
KY435463.1	KY075935.1_USA_2016	EU179859.1
KY435464.1	KY075936.1_USA_2016	EU359009.1
KY435465.1	KY075937.1_USA_2016	EU482444.1
KY435466.1	KY075938.1_USA_2016	EU482445.1
KY435467.1	KY075939.2_USA_2016	EU482446.1
KY435468.1	KY120348.1_MEX_2016	EU482447.1
KY435469.1	KY120349.2_MEX_2016	EU482448.1
KY435470.1	KY272991.1_BRA_2016	EU482449.1
KY435471.1	KY317936.1_COL_2016	EU482450.1
KY435472.1	KY317937.1_COL_2016	EU482451.1
KY435473.1	KY317938.1_COL_2016	EU482463.1
KY435474.1	KY317939.1_COL_2016	EU482464.1
KY435475.1	KY317940.1_COL_2016	EU482465.1
KY435476.1	KY325464.1_USA_2016	EU482466.1
KY435477.1	KY325465.1_USA_2016	EU482467.1
KY435478.1	KY325466.1_USA_2016	EU482468.1
KY435479.1	KY325467.1_USA_2016	EU482469.1
KY435480.1	KY325468.1_USA_2016	EU482470.1
KY435481.1	KY325469.1_USA_2016	EU482471.1
KY435482.1	KY325471.1_USA_2016	EU482472.1
KY435483.1	KY325472.1_USA_2016	EU482473.1
KY435484.1	KY325473.1_USA_2016	EU482474.1
KY435485.1	KY325476.1_USA_2016	EU482475.1
KY435486.1	KY325477.1_USA_2016	EU482541.1
KY680347.1	KY325479.1_USA_2016	EU482542.1
KY680348.1	KY325480.1_USA_2016	EU482543.1
KY680349.1	KY325481.1_USA_2016	EU482544.1
KY680350.1	KY325482.1_USA_2016	EU482545.1
KY680351.1	KY325483.1_USA_2016	EU482546.1
KY680352.1	KY328289.1_HND_2016	EU482547.1
KY680353.1	KY348640.1_SUR_2016	EU482548.1
KY680354.1	KY415986.1_HTI_2014	EU482549.1
KY680355.1	KY415987.1_HTI_2014	EU482550.1
KY680356.1	KY415988.1_HTI_2014	EU482551.1
KY680357.1	KY415989.1_HTI_2014	EU482552.1
KY680358.1	KY415990.1_HTI_2014	EU482553.1
KY680359.1	KY415991.1_HTI_2014	EU482554.1
KY680360.1	KY441401.1_BRA_2016	EU482556.1
KY680361.1	KY441402.1_BRA_2016	EU482557.1
KY680362.1	KY441403.1_BRA_2016	EU482560.1
KY680363.1	KY558999.1_BRA_2016	EU482561.1
KY680364.1	KY559001.1_BRA_2015	EU482562.1
KY680366.1	KY559003.1_BRA_2015	EU482565.1
KY680367.1	KY559004.1_BRA_2016	EU482568.1
KY680368.1	KY559005.1_BRA_2016	EU482569.1
KY680369.1	KY559006.1_BRA_2016	EU482570.1
KY680370.1	KY559007.1_BRA_2016	EU482571.1
KY680371.1	KY559009.1_BRA_2016	EU482572.1
KY680372.1	KY559010.1_BRA_2016	EU482573.1
KY680373.1	KY559011.1_BRA_2016	EU482574.1
KY680374.1	KY559012.1_BRA_2016	EU482575.1
KY680375.1	KY559013.1_BRA_2016	EU482576.1
KY680376.1	KY559014.1_BRA_2016	EU482577.1
KY680377.1	KY559015.1_BRA_2016	EU482578.1
KY680378.1	KY559017.1_BRA_2016	EU482579.1
KY680379.1	KY559018.1_BRA_2016	EU482580.1
KY680380.1	KY559019.1_BRA_2016	EU482581.1
KY680381.1	KY559021.1_BRA_2016	EU482582.1
KY680382.1	KY559023.1_BRA_2016	EU482583.1
KY680383.1	KY559024.1_BRA_2016	EU482584.1
KY680384.1	KY559027.1_BRA_2016	EU482585.1
KY680385.1	KY559031.1_BRA_2016	EU482586.1
KY680386.1	KY559032.1_BRA_2016	EU482587.1
KY680387.1	KY606272.1_MEX_2016	EU482588.1
KY680388.1	KY606273.1_MEX_2016	EU482589.1
KY680389.1	KY606274.1_MEX_2016	EU482590.1
KY680390.1	KY631492.1_BRA_2016	EU482593.1
KY680391.1	KY631493.1_MEX_2015	EU482594.1
KY680392.1	KY631494.1_MEX_2015	EU482597.1
KY680393.1	KY693676.1_HND_2016	EU482598.1
KY680394.1	KY693677.1_HND_2016	EU482599.1
KY680395.1	KY693678.1_PER_2016	EU482600.1
KY680396.1	KY693679.1_PER_2016	EU482601.1
KY680397.1	KY693680.1_VEN_2016	EU482602.1
KY680398.1	KY765317.1_NIC_2016	EU482603.1
KY680399.1	KY765318.1_NIC_2016	EU482604.1
KY680400.1	KY765319.1_NIC_2016	EU482605.1
KY680401.1	KY765320.1_NIC_2016	EU482606.1
KY680402.1	KY765321.1_NIC_2016	EU482607.1
KY680403.1	KY765322.1_NIC_2016	EU482608.1
KY680404.1	KY765323.1_NIC_2016	EU482620.1
KY680405.1	KY765324.1_NIC_2016	EU482621.1
KY680406.1	KY765325.1_NIC_2016	EU482622.1
KY680407.1	KY765326.1_NIC_2016	EU482623.1
KY680408.1	KY765327.1_NIC_2016	EU482624.1
KY680409.1	KY766069.1_PYF_2013	EU482625.1
KY680410.1	KY785410.1_BRA_2016	EU482626.1
KY680411.1	KY785412.1_USA_2016	EU482627.1
KY680412.1	KY785413.1_DOM_2016	EU482628.1
KY680413.1	KY785414.1_HND_2016	EU482629.1
KY680414.1	KY785415.1_DOM_2016	EU482630.1
KY703888.1	KY785417.1_COL_2016	EU482631.1
KY703889.1	KY785418.1_HND_2016	EU482632.1
KY703890.1	KY785419.1_JAM_2016	EU482633.1
KY703891.1	KY785420.1_DOM_2016	EU482634.1
KY703892.1	KY785422.1_USA_2016	EU482635.1
KY703893.1	KY785423.1_DOM_2016	EU482636.1
KY703894.1	KY785424.1_JAM_2016	EU482637.1
KY703895.1	KY785426.1_BRA_2016	EU482638.1
KY703896.1	KY785427.1_BRA_2016	EU482639.1
KY703897.1	KY785429.1_BRA_2016	EU482640.1
KY703898.1	KY785430.1_JAM_2016	EU482641.1
KY703899.1	KY785432.1_JAM_2016	EU482642.1
KY703900.1	KY785433.1_BRA_2016	EU482643.1
KY703901.1	KY785435.1_DOM_2016	EU482644.1
KY703902.1	KY785437.1_BRA_2016	EU482645.1
KY703903.1	KY785439.1_BRA_2016	EU482646.1
KY703904.1	KY785441.1_DOM_2016	EU482647.1
KY703905.1	KY785442.1_HND_2016	EU482648.1
KY703906.1	KY785444.1_HND_2016	EU482649.1
KY703907.1	KY785445.1_USA_2016	EU482650.1
KY703908.1	KY785447.1_DOM_2016	EU482651.1
KY703909.1	KY785448.1_HND_2016	EU482652.1
KY703910.1	KY785449.1_DOM_2016	EU482653.1
KY703911.1	KY785450.1_BRA_2016	EU482654.1
KY703913.1	KY785451.1_MTQ_2016	EU482655.1
KY703914.1	KY785452.1_HND_2016	EU482656.1
KY703915.1	KY785453.1_DOM_2016	EU482657.1
KY703916.1	KY785455.1_BRA_2016	EU482658.1
KY703917.1	KY785456.1_BRA_2016	EU482659.1
KY703918.1	KY785457.1_USA_2016	EU482660.1
KY703919.1	KY785459.1_USA_2016	EU482661.1
KY703920.1	KY785461.1_HND_2016	EU482662.1
KY703921.1	KY785462.1_PRI_2016	EU482663.1
KY703922.1	KY785463.1_DOM_2016	EU482664.1
KY703923.1	KY785464.1_PRI_2016	EU482665.1
KY703924.1	KY785465.1_DOM_2016	EU482666.1
KY703925.1	KY785466.1_COL_2016	EU482667.1
KY703926.1	KY785468.1_USA_2016	EU482668.1
KY703927.1	KY785469.1_COL_2016	EU482669.1
KY703928.1	KY785470.1_DOM_2016	EU482670.1
KY703930.1	KY785472.1_USA_2016	EU482671.1
KY703931.1	KY785474.1_USA_2016	EU482672.1
KY703932.1	KY785475.1_DOM_2016	EU482673.1
KY703933.1	KY785476.1_DOM_2016	EU482674.1
KY703934.1	KY785479.1_BRA_2016	EU482675.1
KY703935.1	KY785484.1_DOM_2016	EU482676.1
KY703936.1	KY817930.1_BRA_2016	EU482677.1
KY703937.1	KY989971.1_COL_2015	EU482678.1
KY703938.1	MF073357.1_BRA_2016	EU482679.1
KY703940.1	MF073358.1_BRA_2015	EU482680.1
KY703942.1	MF073359.1_BRA_2015	EU482681.1
KY703943.1	MF098766.1_DOM_2016	EU482682.1
KY703944.1	MF098768.1_DOM_2016	EU482683.1
KY703945.1	MF098769.1_DOM_2016	EU482684.1
KY703946.1	MF098771.1_MEX_2017	EU482685.1
KY703947.1	MF159531.1_CUB_2017	EU482686.1
KY703948.1	MF167360.1_VEN_2016	EU482687.1
KY703949.1	MF352141.1_BRA_2015	EU482688.1
KY703950.1	MF384325.1_HTI_2016	EU482689.1
KY703951.1	MF434516.1_NIC_2016	EU482690.1
KY703952.1	MF434517.1_NIC_2016	EU482691.1
KY703954.1	MF434518.1_NIC_2016	EU482692.1
KY703955.1	MF434520.1_NIC_2016	EU482693.1
KY703956.1	MF434521.1_NIC_2016	EU482694.1
KY703957.1	MF434522.1_NIC_2016	EU482695.1
KY703958.1	MF438286.1_CUB_2017	EU482696.1
KY703959.1	MF574552.1_COL_2015	EU482697.1
KY703960.1	MF574553.1_COL_2015	EU482698.1
KY703961.1	MF574554.1_COL_2015	EU482699.1
KY703962.1	MF574555.1_COL_2015	EU482700.1
KY703963.1	MF574556.1_COL_2015	EU482701.1
KY703965.1	MF574557.1_COL_2015	EU482702.1
KY703966.1	MF574558.1_COL_2015	EU482703.1
KY703967.1	MF574559.1_COL_2015	EU482704.1
KY703968.1	MF574560.1_COL_2015	EU482705.1
KY703969.1	MF574561.1_COL_2015	EU482719.1
KY703970.1	MF574562.1_COL_2015	EU482720.1
KY703971.1	MF574563.1_COL_2015	EU482721.1
KY703972.1	MF574564.1_COL_2015	EU482722.1
KY703973.1	MF574565.1_COL_2015	EU482723.1
KY703974.1	MF574566.1_COL_2015	EU482724.1
KY703975.1	MF574567.1_COL_2015	EU482725.1
KY703976.1	MF574568.1_COL_2015	EU482726.1
KY703977.1	MF574569.1_COL_2015	EU482727.1
KY703978.1	MF574570.1_COL_2015	EU482728.1
KY703979.1	MF574571.1_COL_2015	EU482729.1
KY703980.1	MF574572.1_COL_2015	EU482730.1
KY703982.1	MF574573.1_COL_2015	EU482731.1
KY703983.1	MF574574.1_COL_2015	EU482732.1
KY703984.1	MF574575.1_COL_2015	EU482733.1
KY703985.1	MF574576.1_COL_2015	EU482734.1
KY703986.1	MF574577.1_COL_2015	EU482735.1
KY703987.1	MF574578.1_COL_2015	EU482736.1
KY703988.1	MF574579.1_COL_2015	EU482737.1
KY703989.1	MF574580.1_COL_2015	EU482738.1
KY703990.1	MF574581.1_COL_2015	EU482739.1
KY703991.1	MF574582.1_COL_2015	EU482740.1
KY703992.1	MF574583.1_COL_2015	EU482741.1
KY703993.1	MF574584.1_COL_2015	EU482742.1
KY703994.1	MF574585.1_COL_2015	EU482743.1
KY703995.1	MF574586.1_COL_2015	EU482744.1
KY703996.1	MF574587.1_COL_2015	EU482745.1
KY703997.1	MF574588.1_COL_2015	EU482746.1
KY703998.1	MF593625.1_GTM_2016	EU482747.1
KY703999.1	MF664436.1_DOM_2016	EU482748.1
KY704000.1	MF783072.1_HTI_2016	EU482749.1
KY704001.1	MF783073.1_HTI_2016	EU482750.1
KY704002.1	MF794971.1_ECU_2016	EU482751.1
KY704939.1	MF801378.1_GTM_2016	EU482752.1
KY704942.1	MF801381.1_HND_2016	EU482753.1
KY704947.1	MF801384.1_HND_2016	EU482754.1
KY704952.1	MF801387.1_HND_2016	EU482755.1
KY704954.1	MF801389.1_HND_2016	EU482756.1
KY704955.1	MF801391.1_MEX_2016	EU482757.1
LC259083.1	MF801395.1_MEX_2016	EU482758.1
LC259084.1	MF801396.1_MEX_2016	EU482759.1
LC259085.1	MF801398.1_MEX_2016	EU482760.1
LC259086.1	MF801402.1_MEX_2016	EU482761.1
LC259087.1	MF801403.1_MEX_2016	EU482762.1
LC259088.1	MF801404.1_MEX_2016	EU482763.1
LC259089.1	MF801406.1_MEX_2016	EU482766.1
LC259090.1	MF801407.1_MEX_2016	EU482769.1
LC259091.1	MF801408.1_MEX_2016	EU482770.1
LC259092.1	MF801409.1_MEX_2016	EU482771.1
LC259093.1	MF801410.1_MEX_2016	EU482772.1
LC259094.1	MF801412.1_MEX_2016	EU482773.1
LC664141.1	MF801413.1_MEX_2016	EU482774.1
LC664142.1	MF801414.1_MEX_2016	EU482775.1
LC664143.1	MF801417.1_MEX_2016	EU482776.1
LC664144.1	MF801418.1_MEX_2016	EU482777.1
LC664145.1	MF801420.1_MEX_2016	EU482778.1
LC664146.1	MF801426.1_NIC_2016	EU482779.1
LC664147.1	MF988734.1_CUB_2017	EU482780.1
LC664148.1	MF988743.1_USA_2016	EU482781.1
LC664150.1	MG494697.1_MEX_2016	EU482782.1
LC664151.1	MG595216.1_MEX_2016	EU482783.1
LC664152.1	MG827392.1_PYF_2013	EU482784.1
LC664155.1	MH063259.1_CUB_2017	EU482785.1
LC664156.1	MH063260.1_CUB_2017	EU482786.1
LC664157.1	MH063261.1_CUB_2017	EU482787.1
LC664158.1	MH063262.1_CUB_2017	EU482788.1
LC664159.1	MH063264.1_CUB_2017	EU529693.1
LC664160.1	MH063265.1_CUB_2017	EU529694.1
LC664161.1	MH157195.1_MEX_2016	EU529695.1
LC664162.1	MH157196.1_MEX_2016	EU529700.1
LC664163.1	MH157198.1_MEX_2016	EU529701.1
LC664164.1	MH157199.1_MEX_2016	EU529706.1
LC664165.1	MH157200.1_MEX_2016	EU569692.1
LC664166.1	MH157201.1_MEX_2016	EU569693.1
MF076568.1	MH157202.1_MEX_2016	EU569694.1
MF076569.1	MH157203.1_MEX_2016	EU569695.1
MF076570.1	MH157204.1_MEX_2016	EU569696.1
MF076571.1	MH157205.1_MEX_2016	EU569697.1
MF076572.1	MH157206.1_MEX_2016	EU569698.1
MF076573.1	MH157207.1_MEX_2016	EU569699.1
MF076574.1	MH157208.1_MEX_2016	EU569700.1
MF076575.1	MH157209.1_MEX_2016	EU569701.1
MF076576.1	MH157210.1_MEX_2016	EU569702.1
MF076577.1	MH157211.1_MEX_2016	EU569703.1
MF499120.1	MH157212.1_MEX_2016	EU569704.1
MG000875.1	MH157213.1_MEX_2016	EU569705.1
MG000876.1	MH157214.1_MEX_2016	EU569706.1
MG912993.1	MH179341.1_COL_2015	EU569707.1
MG925665.1	MH513598.1_BRA_2015	EU569708.1
MH000700.1	MH513599.1_BRA_2015	EU569709.1
MH000701.1	MH513600.1_BRA_2015	EU569710.1
MH000702.1	MH544701.2_COL_2016	EU569711.1
MH000703.1	MH675619.1_PRI_2016	EU569712.1
MH000704.1	MH675620.1_PRI_2016	EU569713.1
MH000705.1	MH675621.1_PRI_2016	EU569714.1
MH000706.1	MH675622.1_PRI_2016	EU569715.1
MH329294.1	MH675623.1_PRI_2016	EU569716.1
MH329296.1	MH675624.1_PRI_2016	EU569717.1
MH329300.1	MH675625.1_PRI_2016	EU569718.1
MH329301.1	MH675626.1_PRI_2016	EU569719.1
MH329302.1	MH675627.1_PRI_2016	EU569720.1
MH329303.1	MH675628.1_PRI_2016	EU569721.1
MH329304.1	MH675629.1_PRI_2016	EU596483.1
MH349097.1	MH675630.1_USA_2016	EU596484.1
MH359139.1	MH882527.1_BRA_2016	EU596485.1
MH359140.1	MH882528.1_BRA_2016	EU596486.1
MH359141.1	MH882529.1_BRA_2016	EU596487.1
MH359142.1	MH882530.1_BRA_2016	EU596488.1
MH400249.1	MH882531.1_BRA_2016	EU596489.1
MH423797.1	MH882532.1_BRA_2016	EU596490.1
MH423798.1	MH882533.1_BRA_2016	EU596491.1
MH423799.1	MH882534.1_BRA_2016	EU596495.1
MH423800.1	MH882535.1_BRA_2016	EU596496.1
MH423801.1	MH882536.1_BRA_2016	EU596497.1
MH423802.1	MH882538.1_BRA_2016	EU596498.1
MH423803.1	MH882539.1_BRA_2016	EU596499.1
MH423804.1	MH882540.1_BRA_2016	EU596500.1
MH423805.1	MH882541.1_BRA_2016	EU621672.1
MH423806.1	MH882542.1_BRA_2016	EU660398.1
MH670649.1	MH882543.1_BRA_2016	EU660399.1
MH754507.1	MH882544.1_BRA_2016	EU660400.1
MH823663.1	MH882545.1_BRA_2016	EU660404.1
MH823664.1	MH882546.1_BRA_2016	EU660405.1
MH823665.1	MH882547.1_BRA_2016	EU660406.1
MH823666.1	MH882548.1_BRA_2016	EU660413.1
MH823667.1	MH900227.1_MEX_2016	EU660414.1
MH823668.1	MH916801.1_PRI_2016	EU660415.1
MK040569.1	MH916802.1_PRI_2016	EU660416.1
MK040570.1	MH916803.1_PRI_2016	EU660417.1
MK040571.1	MH916804.1_PRI_2016	EU677137.1
MK086029.1	MH916805.1_PRI_2016	EU677138.1
MK120194.1	MH916806.1_PRI_2016	EU677141.1
MK120195.1	MK049245.1_COL_2016	EU677142.1
MK120196.1	MK049246.1_COL_2016	EU677143.1
MK120197.1	MK049247.1_COL_2016	EU677144.1
MK120198.1	MK049248.1_COL_2016	EU677145.1
MK120199.1	MK049249.1_COL_2016	EU677146.1
MK120200.1	MK049252.1_COL_2016	EU677147.1
MK120201.1	MK216687.1_BRA_2016	EU677148.1
MK120202.1	MK216688.1_BRA_2016	EU677149.1
MK134712.1	MK216690.1_BRA_2016	EU687199.1
MK134713.1	MK216692.1_BRA_2016	EU687212.1
MK468608.1	MK216695.1_BRA_2016	EU687213.1
MK468610.1	MK216696.1_BRA_2016	EU687214.1
MK468611.1	MK216697.1_BRA_2016	EU687215.1
MK468612.1	MK216698.1_BRA_2016	EU687216.1
MK468613.1	MK216699.1_BRA_2016	EU687217.1
MK468614.1	MK216710.1_BRA_2016	EU687220.1
MK468615.1	MK216713.1_BRA_2016	EU687222.1
MK468616.1	MK216727.1_BRA_2016	EU687223.1
MK468617.1	MK216741.1_BRA_2017	EU687224.1
MK468619.1	MK216742.1_BRA_2017	EU687225.1
MK468620.1	MK216743.1_BRA_2017	EU687227.1
MK468801.1	MK216745.1_BRA_2015	EU687228.1
MK473621.1	MK269353.1_USA_2016	EU687229.1
MK473622.1	MK269354.1_USA_2016	EU687230.1
MK473623.1	MK269357.1_USA_2016	EU687231.1
MK473624.1	MK269359.1_USA_2016	EU687232.1
MK473625.1	MK269360.1_USA_2016	EU687235.1
MK473626.1	MK566202.1_BRA_2015	EU687236.1
MK473627.1	MK713748.1_PRI_2015	EU687237.1
MK473628.1	MK713750.1_HND_2016	EU687238.1
MK473629.1	MN100039.1_PAN_2015	EU687240.1
MK473631.1	MN101548.1_BRA_2017	EU687241.1
MK473632.1	MN124090.1_PAN_2015	EU687242.1
MK473635.1	MN124091.1_PAN_2015	EU687243.1
MK473636.1	MN185324.1_GLP_2016	EU687244.1
MK473637.1	MN185325.1_GLP_2016	EU687245.1
MK473638.1	MN185326.1_GUF_2016	EU687246.1
MK473640.1	MN185327.1_GLP_2016	EU687248.1
MK518340.1	MN185328.1_GUF_2016	EU687249.1
MK518395.1	MN185329.1_GLP_2016	EU687250.1
MK551552.1	MN185330.1_GLP_2016	EU726767.1
MK551553.1	MN185331.1_GLP_2016	EU726770.1
MK848202.1	MN185332.1_GLP_2016	EU726775.1
MK935343.1	MN473452.1_CARIB_2016	EU726776.1
MK935344.1	MN473453.1_BRB_2016	EU781135.1
MK993755.1	MN566104.1_HTI_2016	EU854293.1
MK993756.1	MN566105.1_HTI_2016	EU854294.1
MK993757.1	MN566106.1_HTI_2016	EU920828.1
MN402883.1	MN566107.1_HTI_2016	EU920829.1
MN402884.1	MN566108.1_HTI_2016	EU920830.1
MN402885.1	MN577543.1_HTI_2014	EU920831.1
MN402886.1	MN577550.1_NIC_2016	EU920832.1
MN402887.1	MT439641.1_BRA_2016	EU920833.1
MN402888.1	MT439642.1_BRA_2016	EU920834.1
MN402889.1	MT439643.1_BRA_2016	EU920835.1
MN402890.1	MT439644.1_BRA_2016	EU920836.1
MN402891.1	MT439645.1_BRA_2016	EU920837.1
MN402892.1	MT439646.1_BRA_2016	EU920838.1
MN428504.1	MT439647.1_BRA_2016	EU920839.1
MN428505.1	MT507047.1_MEX_2017	EU920840.1
MN428506.1	MT636065.1_ARG_2016	EU920841.1
MN428507.1	MW008559.1_TTO_2016	EU920842.1
MN428508.1	MW012427.1_TTO_2016	EU920843.1
MN428509.1	MW012428.1_TTO_2016	EU920844.1
MN428510.1	MW122373.1_PRI_2016	EU920845.1
MN428511.1	MW122374.1_PRI_2016	EU920846.1
MN428512.1	MW122375.1_PRI_2016	EU920847.1
MN428513.1	MW122376.1_PRI_2016	EU920848.1
MN428514.1	MW122377.1_PRI_2016	EU920849.1
MN428515.1	MW122378.1_PRI_2016	EU920850.1
MN428516.1	MW122379.1_PRI_2016	FJ024452.1
MN428517.1	MW122380.1_PRI_2016	FJ024454.1
MN428518.1	MW122381.1_PRI_2016	FJ024458.1
MN428519.1	MW122382.1_PRI_2016	FJ024461.1
MN428520.1	MW122383.1_PRI_2016	FJ024473.1
MN428521.1	MW122384.1_PRI_2016	FJ024474.1
MN428522.1	MW122385.1_PRI_2016	FJ024475.1
MN428523.1	MW122386.1_PRI_2016	FJ024477.1
MN428524.1	MW122387.1_PRI_2016	FJ182012.1
MN428525.1	MW122388.1_PRI_2016	FJ182014.1
MN428526.1	MW122389.1_PRI_2016	FJ196851.1
MN428527.1	MW122390.1_PRI_2016	FJ196852.1
MN462638.1	MW122391.1_PRI_2016	FJ196853.1
MN462639.1	MW122392.1_PRI_2016	FJ196854.1
MN462640.1	MW122393.1_PRI_2016	FJ205877.1
MN462641.1	MW122394.1_PRI_2016	FJ205878.1
MN462642.1	MW122395.1_PRI_2016	FJ205879.1
MN462643.1	MW122396.1_PRI_2016	FJ205880.1
MN462644.1	MW122397.1_PRI_2016	FJ205885.1
MN462645.1	MW122398.1_PRI_2016	FJ226066.1
MN462646.1	MW122399.1_PRI_2016	FJ373299.1
MN462647.1	MW122400.1_PRI_2016	FJ373300.1
MN462648.1	MW122401.1_PRI_2016	FJ373301.1
MN462649.1	MW122402.1_PRI_2016	FJ390384.1
MN462650.1	MW122403.1_PRI_2016	FJ390385.1
MN462651.1	MW122404.1_PRI_2016	FJ390387.1
MN462652.1	MW122405.1_PRI_2016	FJ390389.1
MN462653.1	MW122406.1_PRI_2016	FJ390390.1
MN462654.1	MW122407.1_PRI_2016	FJ390391.1
MN462655.1	MW122408.1_PRI_2016	FJ410193.1
MN462656.1	MW122409.1_PRI_2016	FJ410195.1
MN462657.1	MW122410.1_PRI_2016	FJ410200.1
MN462658.1	MW122411.1_PRI_2016	FJ410202.1
MN462659.1	MW122412.1_PRI_2016	FJ410208.1
MN462660.1	MW122413.1_PRI_2016	FJ410215.1
MN462661.1	MW122414.1_PRI_2016	FJ410217.1
MN462662.1	MW122415.1_PRI_2017	FJ410219.1
MN756625.1	MW122416.1_PRI_2016	FJ410221.1
MN783352.1	MW122417.1_PRI_2016	FJ410223.1
MN783353.1	MW122418.1_PRI_2016	FJ410224.1
MN974203.1	MW122419.1_PRI_2016	FJ410228.1
MN974204.1	MW122420.1_PRI_2016	FJ410233.1
MN974205.1	MW122421.1_PRI_2016	FJ410237.1
MN974206.1	MW122422.1_PRI_2016	FJ410241.1
MN974207.1	MW122423.1_PRI_2016	FJ410259.1
MN974208.1	MW122424.1_PRI_2016	FJ410288.1
MN974209.1	MW122425.1_PRI_2016	FJ410291.1
MN974210.1	MW122426.1_PRI_2016	FJ432724.1
MN974211.1	MW122427.1_PRI_2016	FJ432726.1
MN974212.1	MW122428.1_PRI_2016	FJ461305.1
MN974213.1	MW122429.1_PRI_2016	FJ461309.1
MN974214.1	MW122430.1_PRI_2016	FJ461311.1
MN974215.1	MW122431.1_PRI_2016	FJ461314.1
MN974216.1	MW122432.1_PRI_2016	FJ461321.1
MN974217.1	MW122433.1_PRI_2016	FJ467493.1
MN974218.1	MW122434.1_PRI_2016	FJ478455.1
MN974219.1	MW122435.1_PRI_2016	FJ478459.1
MN974220.1	MW122436.1_PRI_2016	FJ547064.1
MN974221.1	MW122437.1_PRI_2016	FJ547067.1
MN974222.1	MW122438.1_PRI_2016	FJ547090.1
MN974223.1	MW122439.1_PRI_2016	FJ562098.1
MN974224.1	MW122440.1_PRI_2016	FJ639697.1
MT023791.1	MW122441.1_PRI_2016	FJ639698.1
MT123008.1	MW122442.1_PRI_2016	FJ639699.1
MT123009.1	MW122443.1_PRI_2016	FJ639700.1
MT123010.1	MW122444.1_PRI_2016	FJ639701.1
MT495605.1	MW122445.1_PRI_2016	FJ639702.1
MT495606.1	MW122446.1_PRI_2016	FJ639703.1
MT495607.1	MW122447.1_PRI_2016	FJ639704.1
MT495608.1	MW122448.1_PRI_2016	FJ639705.1
MT526800.1	MW122449.1_PRI_2016	FJ639706.1
MT526802.1	MW122450.1_PRI_2017	FJ639707.1
MT526804.1	MW122451.1_PRI_2017	FJ639708.1
MT526805.1	MW122452.1_PRI_2017	FJ639709.1
MT526807.1	MW122453.1_PRI_2016	FJ639710.1
MT526900.1	MW122454.1_PRI_2016	FJ639711.1
MT526901.1	MW122455.1_PRI_2017	FJ639717.1
MT526902.1	MW165880.1_VIR_2016	FJ639718.1
MT526903.1	MW165881.1_VIR_2016	FJ639732.1
MT526904.1	MW165882.1_VIR_2016	FJ639733.1
MT636907.1	MW165883.1_VIR_2016	FJ639734.1
MT636908.1	MW165884.1_VIR_2016	FJ639783.1
MT636909.1		FJ639788.1
MT636910.1		FJ639809.1
MT636911.1		FJ639822.1
MT636912.1		FJ639828.1
MT636913.1		FJ639829.1
MT636914.1		FJ639830.1
MT636916.1		FJ639831.1
MT636917.1		FJ639832.1
MT636919.1		FJ639833.1
MT636920.1		FJ639834.1
MT636921.1		FJ639835.1
MT636922.1		FJ639836.1
MT640255.1		FJ639837.1
MT640256.1		FJ687434.1
MT666071.1		FJ687435.1
MT666072.1		FJ687436.1
MT666073.1		FJ687437.1
MT668625.1		FJ687438.1
MW110472.1		FJ687439.1
MW110473.1		FJ687440.1
MW110474.1		FJ687441.1
MW110475.1		FJ687442.1
MW110476.1		FJ687443.1
MW110477.1		FJ687444.1
MW248363.1		FJ687445.1
MW248364.1		FJ687446.1
MW260512.1		FJ687447.1
MW260513.1		FJ744703.1
MW260514.1		FJ744704.1
MW260515.1		FJ744705.1
MW260516.1		FJ744706.1
MW260518.1		FJ744707.1
MW260519.1		FJ744708.1
MW281311.1		FJ744709.1
MW291576.1		FJ744710.1
MW349426.1		FJ744711.1
MW473668.1		FJ744712.1
MW557660.1		FJ744713.1
MW557661.1		FJ744714.1
MW588418.1		FJ744715.1
MW588419.1		FJ744716.1
MZ703085.1		FJ744717.1
MZ703086.1		FJ744718.1
OK139083.1		FJ744719.1
OK316989.1		FJ744720.1
OK316990.1		FJ744721.1
OK316991.1		FJ744722.1
OK316992.1		FJ744723.1
OK316993.1		FJ744724.1
OK316994.1		FJ744725.1
OK316995.1		FJ744741.1
OK316996.1		FJ744742.1
OK562599.1		FJ744743.1
OK562600.1		FJ744744.1
OK562601.1		FJ744745.1
OK562602.1		FJ810409.1
OL343610.1		FJ810410.1
OL343612.1		FJ810411.1
OL343614.1		FJ810412.1
OL343615.1		FJ810418.1
OL343616.1		FJ850050.1
OL589270.1		FJ850051.1
OL705486.1		FJ850053.1
OL741630.1		FJ850054.1
OL849990.1		FJ850060.1
OL849991.1		FJ850061.1
OL893105.1		FJ850062.1
OL893106.1		FJ850063.1
OL893107.1		FJ850064.1
OL898663.1		FJ850065.1
OL898664.1		FJ850066.1
OL898665.1		FJ850067.1
OL898666.1		FJ850072.1
OL898667.1		FJ850074.1
OL898668.1		FJ850076.1
OL898669.1		FJ850078.1
OL898670.1		FJ850082.1
OL898671.1		FJ850085.1
OL898672.1		FJ850088.1
OL898673.1		FJ850091.1
OL898674.1		FJ850105.1
OL898675.1		FJ850106.1
OL898676.1		FJ850107.1
OL898677.1		FJ850108.1
OL898678.1		FJ850112.1
OL898679.1		FJ850115.1
OL898680.1		FJ850116.1
OL898681.1		FJ850117.1
OL898682.1		FJ850118.1
OL898683.1		FJ850119.1
OL898684.1		FJ850120.1
OL898685.1		FJ850121.1
OL898686.1		FJ859028.1
OL898687.1		FJ873808.1
OL898688.1		FJ873811.1
OL898689.1		FJ882593.1
OL898690.1		FJ882594.1
OL898691.1		FJ882602.1
OL898692.1		FJ898432.1
OL898693.1		FJ898434.1
OL898694.1		FJ898435.1
OL898695.1		FJ898436.1
OL898696.1		FJ898438.1
OL898697.1		FJ898439.1
OL898698.1		FJ898449.1
OL898699.1		FJ898450.1
OL898700.1		FJ898451.1
OL898701.1		FJ898452.1
OL898702.1		FJ898453.1
OL898703.1		FJ898454.1
OL898704.1		FJ898460.1
OL898705.1		FJ898461.1
OL898706.1		FJ898465.1
OL898707.1		FJ898466.1
OL898708.1		FJ898467.1
OL898709.1		FJ898477.1
OL898710.1		FJ898478.1
OL898711.1		FJ898479.1
OL898712.1		FJ906956.1
OL898713.1		FJ906957.1
OL898714.1		FJ906958.1
OL898715.1		FJ906959.1
OL979153.1		FJ906960.1
OL979154.1		FJ906961.1
OL979155.1		FJ906962.1
OL979156.1		FJ906966.1
OL979157.1		FJ906967.1
OL999091.1		FJ906968.1
OL999092.1		FJ906969.1
OL999093.1		FM210202.1
OL999094.1		FM210203.1
OL999095.1		FM210204.1
OM128431.1		FM210205.1
OM128432.1		FM210206.1
OM128433.1		FM210207.1
OM128434.1		FM210208.1
OM128435.1		FM210209.1
OM128436.1		FM210210.1
OM128437.1		FM210211.1
OM128438.1		FM210212.1
OM128439.1		FM210213.1
OM128440.1		FM210214.1
ON262793.1		FM210215.1
ON262794.1		FM210216.1
ON262795.1		FM210217.1
ON262796.1		FM210218.1
ON838556.1		FM210219.1
ON887079.1		FM210220.1
ON887080.1		FM210221.1
OP615961.1		FM210222.1
OP615962.1		FM210223.1
OP615963.1		FM210224.1
OP964932.1		FM210225.1
OP964933.1		FM210226.1
OP964934.1		FM210227.1
OP964935.1		FM210228.1
OP964936.1		FM210229.1
OP964937.1		FM210230.1
OP964938.1		FM210231.1
OP964939.1		FM210232.2
OP964940.1		FM210233.2
OP964941.1		FM210234.2
OP964942.1		FM210235.2
OP964943.1		FM210236.2
OP964944.1		FM210237.2
OP964945.1		FM210238.2
OP964946.1		FM210239.2
OP964947.1		FM210240.2
OP964948.1		FM210241.2
OP964949.1		FM210242.2
OP964950.1		FM210243.2
OP964951.1		FM210244.2
OP964952.1		FM210245.2
OP964953.1		FM210246.2
OP964954.1		GQ199866.1
OP964955.1		GQ199868.1
OP964956.1		GQ199869.1
OP964957.1		GQ199874.1
OP964958.1		GQ199890.1
OP964959.1		GQ199892.1
OP964960.1		GQ199893.1
OP964961.1		GQ199894.1
OP964962.1		GQ199895.1
OP964963.1		GQ199896.1
OP964964.1		GQ199897.1
OP964965.1		GQ199898.1
OP964966.1		GQ199899.1
OP964967.1		GQ199900.1
OP964968.1		GQ199901.1
OP964969.1		GQ252676.1
OP964970.1		GQ252677.1
OP964971.1		GQ398257.1
OP964972.1		GQ398258.1
OP964973.1		GQ398259.1
OP964974.1		GQ398260.1
OP964975.1		GQ398261.1
OP964976.1		GQ398262.1
OP964977.1		GQ398263.1
OP964978.1		GQ398264.1
OP964979.1		GQ398265.1
OP964980.1		GQ398266.1
OP964981.1		GQ398267.1
OP964982.1		GQ398268.1
OP964983.1		GQ398269.1
OP964984.1		GQ398270.1
OP964985.1		GQ398271.1
OP964986.1		GQ398272.1
OP964987.1		GQ398273.1
OP964988.1		GQ398274.1
OP964989.1		GQ398275.1
OP964990.1		GQ398276.1
OP964991.1		GQ398277.1
OP964992.1		GQ398278.1
OQ148617.1		GQ398279.1
OQ148618.1		GQ398280.1
OQ148619.1		GQ398281.1
OQ148620.1		GQ398282.1
OQ148621.1		GQ398283.1
OQ148622.1		GQ398284.1
OQ148623.1		GQ398285.1
OQ148624.1		GQ398286.1
OQ148625.1		GQ398287.1
OQ148626.1		GQ398288.1
OQ148627.1		GQ398289.1
OQ148628.1		GQ398290.1
OQ148629.1		GQ398291.1
OQ148630.1		GQ398292.1
OQ148631.1		GQ398293.1
OQ148632.1		GQ398294.1
OQ148633.1		GQ398295.1
OQ148634.1		GQ398296.1
OQ148635.1		GQ398297.1
OQ148636.1		GQ398298.1
OQ148637.1		GQ398299.1
OQ148638.1		GQ398300.1
OQ148639.1		GQ398301.1
OQ148640.1		GQ398302.1
OQ148641.1		GQ398303.1
OQ148642.1		GQ398304.1
OQ148643.1		GQ398305.1
OQ148644.1		GQ398306.1
OQ148645.1		GQ398307.1
OQ148646.1		GQ398308.1
OQ148647.1		GQ398309.1
OQ148648.1		GQ398310.1
OQ148649.1		GQ398311.1
OQ148650.1		GQ398312.1
OQ148651.1		GQ398313.1
OQ148652.1		GQ398314.1
OQ148653.1		GQ868497.1
OQ148654.1		GQ868515.1
OQ148655.1		GQ868516.1
OQ148656.1		GQ868540.1
OQ148657.1		GQ868541.1
OQ148658.1		GQ868542.1
OQ148659.1		GQ868543.1
OQ567722.1		GQ868544.1
OQ567723.1		GQ868545.1
OQ567724.1		GQ868549.1
OQ567725.1		GQ868550.1
OQ775394.1		GQ868551.1
OQ775395.1		GQ868552.1
OQ775396.1		GQ868553.1
OQ775397.1		GQ868554.1
OQ775398.1		GQ868555.1
OQ775399.1		GQ868556.1
OQ775400.1		GQ868557.1
OQ775401.1		GQ868558.1
OQ775402.1		GQ868588.1
OQ775403.1		GQ868589.1
OQ775404.1		GQ868590.1
OQ775405.1		GQ868591.1
OQ775406.1		GQ868592.1
OQ775407.1		GQ868595.1
OQ775408.1		GQ868596.1
OQ775409.1		GQ868597.1
OQ775410.1		GQ868598.1
OQ775411.1		GQ868599.1
OQ775412.1		GQ868600.1
OQ775413.1		GQ868603.1
OQ775414.1		GQ868604.1
OQ775415.1		GQ868620.1
OQ775416.1		GQ868621.1
OQ775417.1		GQ868622.1
OQ775418.1		GQ868623.1
OQ775419.1		GQ868624.1
OQ775420.1		GQ868625.1
OQ775421.1		GQ868631.1
OQ775422.1		GQ868638.1
OQ775423.1		GQ868640.1
OQ775424.1		GQ868641.1
OQ775425.1		GQ868646.1
OQ775426.1		GU131843.1
OQ775427.1		GU131864.1
OQ775428.1		GU131879.1
OQ775429.1		GU131880.1
OQ775430.1		GU131881.1
OQ775431.1		GU131882.1
OQ775432.1		GU131883.1
OQ775433.1		GU131884.1
OQ775434.1		GU131885.1
OQ775435.1		GU131886.1
OQ775436.1		GU131896.1
OQ775437.1		GU131897.1
OQ775438.1		GU131898.1
OQ775439.1		GU131899.1
OQ775440.1		GU131900.1
OQ775441.1		GU131901.1
OQ775442.1		GU131902.1
OQ775443.1		GU131924.1
OQ775444.1		GU131927.1
OQ775445.1		GU131928.1
OQ775446.1		GU131929.1
OQ775447.1		GU131930.1
OQ775448.1		GU131931.1
OQ775449.1		GU131932.1
OQ775450.1		GU131947.1
OQ775451.1		GU131955.1
OQ775452.1		GU131959.1
OQ775453.1		GU131974.1
OQ775454.1		GU131975.1
OQ775455.1		GU289914.1
OQ775456.1		GU369819.1
OQ775457.1		GU370050.1
OQ775458.1		GU370051.1
OQ775459.1		HM181971.1
OQ775460.1		HM488257.1
OQ775461.1		HM582099.1
OQ775462.1		HM582100.1
OQ775463.1		HM582101.1
OQ775464.1		HM582102.1
OQ775465.1		HM582103.1
OQ775466.1		HM582104.1
OQ775467.1		HM582105.1
OQ775468.1		HM582106.1
OQ775469.1		HM582107.1
OQ775470.1		HM582108.1
OQ775471.1		HM582109.1
OQ775472.1		HM582110.1
OQ775473.1		HM582111.1
OQ775474.1		HM582112.1
OQ775475.1		HM582113.1
OQ775476.1		HM582114.1
OQ775477.1		HM582115.1
OQ775478.1		HM582116.1
OQ775479.1		HM582117.1
OQ775480.1		HM631865.1
OQ775481.1		HM631866.1
OQ775482.1		HM631867.1
OQ775483.1		HM631868.1
OQ775484.1		HQ026763.1
OQ775485.1		HQ332184.1
OQ775486.1		HQ332185.1
OQ775487.1		HQ332186.1
OQ775488.1		HQ332187.1
OQ775489.1		HQ332188.1
OQ775490.1		HQ332189.1
OQ775491.1		HQ332190.1
OQ775492.1		HQ541786.1
OQ775493.1		HQ541787.1
OQ775494.1		HQ541788.1
OQ775495.1		HQ541792.1
OQ775496.1		HQ541793.1
OQ775497.1		HQ541794.1
OQ775498.1		HQ541798.1
OQ775499.1		HQ541799.1
OQ775500.1		HQ634199.1
OQ775501.1		HQ705624.1
OQ775502.1		HQ705625.1
OQ775503.1		HQ733861.1
OQ775504.1		HQ891023.1
OQ775505.1		HQ891024.1
OQ775506.1		HQ999999.1
OQ775507.1		JF327392.1
OQ775508.1		JF357905.1
OQ775509.1		JF357906.1
OQ775510.1		JF357907.1
OQ775511.1		JF730044.1
OQ775512.1		JF730045.1
OQ775513.1		JF730046.1
OQ775514.1		JF730047.1
OQ775515.1		JF730048.1
OQ775516.1		JF730049.1
OQ775517.1		JF730050.1
OQ775518.1		JF730051.1
OQ775519.1		JF730052.1
OQ775520.1		JF730053.1
OQ775521.1		JF730054.1
OQ775522.1		JF730055.1
OQ775523.1		JN368476.1
OQ775524.1		JN796245.1
OQ775525.1		JN819404.1
OQ775526.1		JN819407.1
OQ775527.1		JN819408.1
OQ775528.1		JN819416.1
OQ775529.1		JN819418.1
OQ775530.1		JN819419.1
OQ775531.1		JN819420.1
OQ775532.1		JN819421.1
OQ775533.1		JN819422.1
OQ775534.1		JN819424.1
OQ775535.1		JN851113.1
OQ775536.1		JN851114.1
OQ775537.1		JN851115.1
OQ775538.1		JN851116.1
OQ775539.1		JN851117.1
OQ775540.1		JN851118.1
OQ775541.1		JN851119.1
OQ775542.1		JN851120.1
OQ775543.1		JN851121.1
OQ775544.1		JN851122.1
OQ775545.1		JN851123.1
OQ775546.1		JN851124.1
OQ775547.1		JN851125.1
OQ775548.1		JN851126.1
OQ775549.1		JN851127.1
OQ775550.1		JN851128.1
OQ775551.1		JN851129.1
OQ775552.1		JN851130.1
OQ775553.1		JN851131.1
OQ775554.1		JQ045669.1
OQ775555.1		JQ045670.1
OQ775556.1		JQ045671.1
OQ775557.1		JQ045672.1
OQ775558.1		JQ045673.1
OQ775559.1		JQ045674.1
OQ775560.1		JQ045675.1
OQ775561.1		JQ045676.1
OQ775562.1		JQ045677.1
OQ775563.1		JQ045678.1
OQ775564.1		JQ045679.1
OQ775565.1		JQ045680.1
OQ775566.1		JQ045681.1
OQ775567.1		JQ045682.1
OR167310.1		JQ045683.1
OR167334.1		JQ045684.1
OR167337.1		JQ045685.1
OR453563.1		JQ045686.1
OR631865.1		JQ686088.2
OR631867.1		JQ922549.1
OR631884.1		JQ922550.1
OR631886.1		JQ922551.1
OR631891.1		JQ922552.1
OR631892.1		JQ922553.1
OR631893.1		JQ955623.1
OR631895.1		JQ955624.1
OR631896.1		JX073928.1
OR631897.1		JX079688.1
OR631899.1		JX079690.1
OR631902.1		JX079694.1
OR631903.1		JX286516.1
OR631904.1		JX286517.1
OR631905.1		JX286518.1
OR631907.1		JX286519.1
OR631908.1		JX286520.1
OR631916.1		JX286521.1
OR631917.1		JX286522.1
OR715104.1		JX286523.1
		JX286524.1
		JX286525.1
		JX286526.1
		JX470186.1
		JX475906.1
		JX649147.1
		JX649148.1
		JX669476.1
		JX669477.1
		JX669478.1
		JX669479.1
		JX669480.1
		JX669481.1
		JX669482.1
		JX669483.1
		JX669484.1
		JX669485.1
		JX669486.1
		JX669487.1
		JX669488.1
		JX966379.1
		JX966380.1
		KC131142.1
		KC294200.1
		KC294201.1
		KC294202.1
		KC294203.1
		KC294204.1
		KC294205.1
		KC294206.1
		KC294207.1
		KC294208.1
		KC294209.1
		KC294210.1
		KC294211.1
		KC294212.1
		KC294213.1
		KC294214.1
		KC294215.1
		KC294216.1
		KC294217.1
		KC294218.1
		KC294219.1
		KC294220.1
		KC294221.1
		KC294222.1
		KC294223.1
		KC762655.1
		KC762656.1
		KC762657.1
		KC762658.1
		KC762659.1
		KC762660.1
		KC762661.1
		KC762662.1
		KC762663.1
		KC762664.1
		KC762665.1
		KC762666.1
		KC762667.1
		KC762668.1
		KC762669.1
		KC762670.1
		KC762671.1
		KC762672.1
		KC762673.1
		KC762674.1
		KC762675.1
		KC762676.1
		KC762677.1
		KC762678.1
		KC762679.1
		KC762680.1
		KC964093.1
		KC964094.1
		KC964095.1
		KF041232.1
		KF041233.1
		KF041234.1
		KF041235.1
		KF041236.1
		KF041237.1
		KF286636.1
		KF286637.1
		KF286638.1
		KF286639.1
		KF286640.1
		KF286641.1
		KF286642.1
		KF286643.1
		KF360005.1
		KF479233.1
		KF704354.1
		KF704355.1
		KF704356.1
		KF704357.1
		KF704358.1
		KF744397.1
		KF744398.1
		KF744399.1
		KF744400.1
		KF744401.1
		KF744402.1
		KF744403.1
		KF744404.1
		KF744405.1
		KF744406.1
		KF744407.1
		KF744408.1
		KF955359.1
		KF955360.1
		KF955362.1
		KF955363.1
		KF955364.1
		KF955365.1
		KF955366.1
		KF955369.1
		KF955372.1
		KF955373.1
		KF955395.1
		KF955401.1
		KF955402.1
		KJ010185.1
		KJ010186.1
		KJ189305.1
		KJ189308.1
		KJ189309.1
		KJ189310.1
		KJ189311.1
		KJ189370.1
		KJ545451.1
		KJ545478.1
		KJ545480.1
		KJ545481.1
		KJ701507.1
		KJ734727.1
		KJ830750.1
		KJ918750.1
		KM204118.1
		KM217156.1
		KM217157.1
		KM217158.1
		KM279515.1
		KM279517.1
		KM279518.1
		KM279519.1
		KM279520.1
		KM279521.1
		KM279522.1
		KM279523.1
		KM279524.1
		KM279525.1
		KM279526.1
		KM279528.1
		KM279530.1
		KM279532.1
		KM279533.1
		KM279534.1
		KM279535.1
		KM279536.1
		KM279537.1
		KM279538.1
		KM279539.1
		KM279540.1
		KM279541.1
		KM279542.1
		KM279543.1
		KM279544.1
		KM279545.1
		KM279546.1
		KM279548.1
		KM279549.1
		KM279550.1
		KM279551.1
		KM279552.1
		KM279553.1
		KM279554.1
		KM279555.1
		KM279556.1
		KM279557.1
		KM279558.1
		KM279559.1
		KM279560.1
		KM279561.1
		KM279562.1
		KM279563.1
		KM279564.1
		KM279565.1
		KM279566.1
		KM279567.1
		KM279568.1
		KM279569.1
		KM279570.1
		KM279571.1
		KM279572.1
		KM279573.1
		KM279575.1
		KM279576.1
		KM279577.1
		KM279578.1
		KM279579.1
		KM279581.1
		KM279582.1
		KM279586.1
		KM279587.1
		KM279588.1
		KM279590.1
		KM279591.1
		KM279592.1
		KM279593.1
		KM279594.1
		KM279595.1
		KM279597.1
		KM279598.1
		KM279599.1
		KM279600.1
		KM279601.1
		KM587709.1
		KP012546.1
		KP188549.1
		KP188550.1
		KP188551.1
		KP188552.1
		KP188553.1
		KP188554.1
		KP188555.1
		KP188556.1
		KP188569.1
		KP406804.1
		KP723478.1
		KP723479.1
		KR779782.1
		KR779786.2
		KR920365.1
		KT187553.1
		KT187554.1
		KT187555.1
		KT187556.1
		KT187557.1
		KT187558.1
		KU094070.1
		KU365901.1
		KU365902.1
		KU365903.1
		KU509267.1
		KU509268.1
		KU509269.1
		KU509270.1
		KU509271.1
		KU509272.1
		KU509273.1
		KU509274.1
		KU509275.1
		KU509276.1
		KU509277.1
		KU517845.1
		KU517846.1
		KU517847.1
		KU725663.1
		KU725664.1
		KU948303.1
		KX225485.1
		KX225486.1
		KX372564.1
		KX380807.1
		KX380808.1
		KX380809.1
		KX380810.1
		KX380811.1
		KX380812.1
		KX380813.1
		KX380814.1
		KX380815.1
		KX380816.1
		KX380817.1
		KX380818.1
		KX380819.1
		KX380820.1
		KX380821.1
		KX380822.1
		KX380823.1
		KX380824.1
		KX380825.1
		KX380826.1
		KX380827.1
		KX380828.1
		KX380829.1
		KX380830.1
		KX380831.1
		KX380832.1
		KX380833.1
		KX380834.1
		KX380835.1
		KX380836.1
		KX380837.1
		KX380838.1
		KX452015.1
		KX452016.1
		KX452017.1
		KX452018.1
		KX452019.1
		KX452020.1
		KX452021.1
		KX452022.1
		KX452024.1
		KX452025.1
		KX452026.1
		KX452027.1
		KX452028.1
		KX452029.1
		KX452030.1
		KX452031.1
		KX452032.1
		KX452033.1
		KX452034.1
		KX452035.1
		KX452036.1
		KX452037.1
		KX452038.1
		KX452039.1
		KX452040.1
		KX452041.1
		KX452042.1
		KX452043.1
		KX452044.1
		KX452045.1
		KX452046.1
		KX621245.1
		KX621246.1
		KX621247.1
		KX621248.1
		KX655786.1
		KX655787.1
		KX655788.1
		KX702403.1
		KX702404.1
		KY415992.1
		KY427084.1
		KY427085.1
		KY474308.1
		KY474309.1
		KY474310.1
		KY474311.1
		KY474312.1
		KY474313.1
		KY474314.1
		KY474315.1
		KY474316.1
		KY474317.1
		KY474318.1
		KY474319.1
		KY474320.1
		KY474321.1
		KY474322.1
		KY474323.1
		KY474324.1
		KY474325.1
		KY474326.1
		KY474327.1
		KY474328.1
		KY474329.1
		KY474330.1
		KY474331.1
		KY474332.1
		KY474333.1
		KY474334.1
		KY627762.1
		KY627763.1
		KY670633.1
		KY672945.1
		KY672946.1
		KY672947.1
		KY672948.1
		KY672949.1
		KY672950.1
		KY672951.1
		KY672952.1
		KY672953.1
		KY672954.1
		KY672955.1
		KY794785.1
		KY849752.1
		KY849753.1
		KY849754.1
		KY849755.1
		KY849756.1
		KY849757.1
		KY849758.1
		KY849759.1
		KY849760.1
		KY849763.1
		KY849764.1
		KY849765.1
		KY849766.1
		KY849767.1
		KY849768.1
		KY882458.1
		KY921904.1
		KY921905.1
		KY937185.1
		KY937186.1
		KY937187.1
		KY937188.1
		KY937189.1
		KY937190.1
		LC111438.1
		LC121816.1
		LC129169.1
		LC129170.1
		LC129171.1
		LC129172.1
		LC227561.1
		LC367234.1
		LC410184.1
		LC410185.1
		LC410186.1
		LC410187.1
		LC410188.1
		LC410189.1
		LC410190.1
		LC410191.1
		LC436669.1
		LC436670.1
		LC436671.1
		LC436672.1
		LC436673.1
		LC436674.1
		LC436675.1
		LC666718.1
		LC666719.1
		M19197.1
		M20558.1
		M29095.1
		MF004385.1
		MF043956.1
		MF156233.1
		MF156234.1
		MF156235.1
		MF156236.1
		MF156237.1
		MF156238.1
		MF156239.1
		MF156240.1
		MF156241.1
		MF156242.1
		MF156243.1
		MF156244.1
		MF156245.1
		MF156246.1
		MF156247.1
		MF156248.1
		MF314189.1
		MF459663.3
		MF940236.1
		MF940237.1
		MF940238.1
		MF940239.1
		MF940240.1
		MF940241.1
		MF940242.1
		MF940243.1
		MF940244.1
		MF940245.1
		MF940246.1
		MF940247.1
		MF940248.1
		MF940249.1
		MF940250.1
		MF940251.1
		MF940252.1
		MF940253.1
		MG189962.1
		MG560143.1
		MG560144.1
		MG721054.2
		MG721055.1
		MG779194.1
		MG779195.1
		MG779196.1
		MG779197.1
		MG779198.1
		MG779199.1
		MG779200.1
		MG779201.1
		MG779202.1
		MG779203.1
		MH010629.1
		MH048671.1
		MH048672.1
		MH048673.1
		MH048675.1
		MH069495.1
		MH069496.1
		MH069497.1
		MH069498.1
		MH069499.1
		MH110564.1
		MH110565.1
		MH110566.1
		MH110567.1
		MH110568.1
		MH110569.1
		MH110570.1
		MH110571.1
		MH110572.1
		MH110573.1
		MH110574.1
		MH110575.1
		MH110576.1
		MH110577.1
		MH110578.1
		MH110579.1
		MH110580.1
		MH110581.1
		MH110582.1
		MH110583.1
		MH110584.1
		MH110585.1
		MH110586.1
		MH110587.1
		MH110588.1
		MH110589.1
		MH110590.1
		MH110591.1
		MH110592.1
		MH110593.1
		MH110594.1
		MH110595.1
		MH110596.1
		MH110597.1
		MH110598.1
		MH110599.1
		MH110600.1
		MH110601.1
		MH110602.1
		MH110603.1
		MH215277.1
		MH613984.1
		MH613985.1
		MH613986.1
		MH781013.1
		MH781014.1
		MH781015.1
		MH822944.2
		MH822947.2
		MH822948.2
		MH822949.2
		MH822955.2
		MH822956.2
		MH823208.1
		MH827525.1
		MH827526.1
		MH827527.1
		MH827528.1
		MH827529.1
		MH827530.1
		MH827531.1
		MH827532.1
		MH827533.1
		MH827534.1
		MH827535.1
		MH827536.1
		MH827537.1
		MH827538.1
		MH827539.1
		MH827540.1
		MH827541.1
		MH827542.1
		MH827543.1
		MH827544.1
		MH827545.1
		MH827546.1
		MH827547.1
		MH827548.1
		MH827549.1
		MH827550.1
		MH827551.1
		MH827552.1
		MH827553.1
		MH827554.1
		MH888331.1
		MH891768.1
		MH891770.1
		MH891772.1
		MH985858.1
		MH985859.1
		MK268692.1
		MK411558.1
		MK411559.1
		MK506263.1
		MK506264.1
		MK513444.1
		MK517773.1
		MK543448.1
		MK543449.1
		MK543450.1
		MK543471.1
		MK543479.1
		MK564476.1
		MK564477.1
		MK564478.1
		MK564479.1
		MK564480.1
		MK564481.1
		MK564482.1
		MK564483.1
		MK564484.1
		MK564485.1
		MK564486.1
		MK564487.1
		MK564488.1
		MK578531.1
		MK578532.1
		MK578533.1
		MK629884.1
		MK629885.1
		MK629886.1
		MK783189.1
		MK783190.1
		MK783191.1
		MK783192.1
		MK783193.1
		MK783194.1
		MK783195.1
		MK783196.1
		MK783197.1
		MK783198.1
		MK783199.1
		MK783200.1
		MK783201.1
		MK783202.1
		MK783203.1
		MK783204.1
		MK783205.1
		MK783206.1
		MK783207.1
		MK783208.1
		MK783209.1
		MK783210.1
		MK858096.1
		MK858097.2
		MK858098.2
		MK858099.1
		MK858100.2
		MK858101.1
		MK858102.2
		MK858103.1
		MK858104.1
		MK858105.2
		MK858106.2
		MK858107.1
		MK858108.1
		MK858109.2
		MK858110.2
		MK858111.1
		MK858112.1
		MK858113.1
		MK858114.2
		MK858115.2
		MK858116.2
		MN018337.1
		MN018338.1
		MN018339.1
		MN018340.1
		MN018341.1
		MN018342.1
		MN018343.1
		MN018344.1
		MN018345.1
		MN018346.1
		MN018347.1
		MN018348.1
		MN018349.1
		MN018350.1
		MN018351.1
		MN018352.1
		MN018353.1
		MN018354.1
		MN018355.1
		MN018356.1
		MN018357.1
		MN018358.1
		MN018359.1
		MN018360.1
		MN018361.1
		MN018362.1
		MN018363.1
		MN018364.1
		MN018365.1
		MN018366.1
		MN239505.1
		MN272404.1
		MN272405.1
		MN294937.1
		MN448697.1
		MN448698.1
		MN448699.1
		MN448700.1
		MN448701.1
		MN448702.1
		MN448703.1
		MN448704.1
		MN448705.1
		MN448706.1
		MN448707.1
		MN448708.1
		MN448709.1
		MN448710.1
		MN448711.1
		MN448712.1
		MN448713.1
		MN448714.1
		MN448715.1
		MN448716.1
		MN448717.1
		MN448718.1
		MN448719.1
		MN448720.1
		MN448721.1
		MN448722.1
		MN448723.1
		MN448724.1
		MN448725.1
		MN448726.1
		MN448727.1
		MN448728.1
		MN448729.1
		MN448730.1
		MN448731.1
		MN448732.1
		MN448733.1
		MN448734.1
		MN448735.1
		MN448736.1
		MN448737.1
		MN448738.1
		MN448739.1
		MN448740.1
		MN448741.1
		MN448742.1
		MN448743.1
		MN448744.1
		MN448745.1
		MN448746.1
		MN448747.1
		MN448748.1
		MN448749.1
		MN448750.1
		MN448751.1
		MN448752.1
		MN448753.1
		MN448754.1
		MN448755.1
		MN448756.1
		MN448757.1
		MN448758.1
		MN448759.1
		MN448760.1
		MN448761.1
		MN448762.1
		MN448763.1
		MN448764.1
		MN448765.1
		MN448766.1
		MN448767.1
		MN448768.1
		MN448769.1
		MN448770.1
		MN448771.1
		MN448772.1
		MN448773.1
		MN448774.1
		MN448775.1
		MN448776.1
		MN448777.1
		MN448778.1
		MN448779.1
		MN448780.1
		MN448781.1
		MN448782.1
		MN448783.1
		MN448784.1
		MN448785.1
		MN448786.1
		MN448787.1
		MN448788.1
		MN448789.1
		MN448790.1
		MN448791.1
		MN448792.1
		MN448793.1
		MN448794.1
		MN448795.1
		MN448796.1
		MN448797.1
		MN448798.1
		MN448799.1
		MN448800.1
		MN448801.1
		MN448802.1
		MN448803.1
		MN448804.1
		MN448805.1
		MN448806.1
		MN448807.1
		MN448808.1
		MN448809.1
		MN448810.1
		MN448811.1
		MN448812.1
		MN448813.1
		MN448814.1
		MN448815.1
		MN448816.1
		MN448817.1
		MN448818.1
		MN448819.1
		MN448820.1
		MN448821.1
		MN448822.1
		MN448823.1
		MN448824.1
		MN448825.1
		MN448826.1
		MN448827.1
		MN448828.1
		MN448829.1
		MN448830.1
		MN448831.1
		MN448832.1
		MN448833.1
		MN448834.1
		MN448835.1
		MN448836.1
		MN448837.1
		MN448838.1
		MN448839.1
		MN448840.1
		MN448841.1
		MN448842.1
		MN448843.1
		MN448844.1
		MN448845.1
		MN448846.1
		MN448847.1
		MN448848.1
		MN448849.1
		MN448850.1
		MN448851.1
		MN448852.1
		MN448853.1
		MN448854.1
		MN448855.1
		MN448856.1
		MN448857.1
		MN448858.1
		MN448859.1
		MN448860.1
		MN448861.1
		MN448862.1
		MN448863.1
		MN448864.1
		MN448865.1
		MN448866.1
		MN448867.1
		MN448868.1
		MN448869.1
		MN448870.1
		MN448871.1
		MN448872.1
		MN448873.1
		MN448874.1
		MN448875.1
		MN448876.1
		MN448877.1
		MN448878.1
		MN448879.1
		MN448880.1
		MN448881.1
		MN448882.1
		MN448883.1
		MN448884.1
		MN448885.1
		MN448886.1
		MN448887.1
		MN448888.1
		MN448889.1
		MN448890.1
		MN448891.1
		MN448892.1
		MN448893.1
		MN448894.1
		MN448895.1
		MN448896.1
		MN448897.1
		MN448898.1
		MN448899.1
		MN448900.1
		MN448901.1
		MN448902.1
		MN448903.1
		MN448904.1
		MN448905.1
		MN448906.1
		MN448907.1
		MN448908.1
		MN448909.1
		MN448910.1
		MN448911.1
		MN448912.1
		MN448913.1
		MN448914.1
		MN448915.1
		MN448916.1
		MN448917.1
		MN448918.1
		MN448919.1
		MN448920.1
		MN448921.1
		MN448922.1
		MN448923.1
		MN448924.1
		MN448925.1
		MN448926.1
		MN448927.1
		MN448928.1
		MN448929.1
		MN560056.1
		MN566109.1
		MN566110.1
		MN566111.1
		MN566112.1
		MN577545.1
		MN577546.1
		MN577547.1
		MN577548.1
		MN577549.1
		MN577553.1
		MN577554.1
		MN577556.1
		MN577557.1
		MN577558.1
		MN577559.1
		MN577560.1
		MN577561.1
		MN577562.1
		MN577563.1
		MN577564.1
		MN589858.1
		MN589859.1
		MN589860.1
		MN589861.1
		MN589862.1
		MN589863.1
		MN589864.1
		MN589865.1
		MN589866.1
		MN589867.1
		MN589868.1
		MN589869.1
[truncated: 1,831 more rows]
